# Supplementary material for: Variation in recombination frequency and distribution across eukaryotes: patterns and processes
Source: Philos Trans R Soc Lond B Biol Sci. 2017 Nov 6;372(1736):20160455. doi: 10.1098/rstb.2016.0455 (PMC5698618; doi:10.1098/rstb.2016.0455)
Supplement: Phylogenetic tree used in analysis [file rstb20160455supp4.zip]

Archive with 1 entries (1 files):
- rstb20160455supp4.tre
