# Supplementary material for: Variation in recombination frequency and distribution across eukaryotes: patterns and processes
Source: Philos Trans R Soc Lond B Biol Sci. 2017 Nov 6;372(1736):20160455. doi: 10.1098/rstb.2016.0455 (PMC5698618; doi:10.1098/rstb.2016.0455)
Supplement: Phylogenetic tree used in analysis [file rstb20160455supp4.zip › rstb20160455supp4.tre]

((((((((((((((((((((Quercus_robur_ott239659:1.0,Castanea_mollissima_ott540978:1.0):1.0,(Juglans_regia_ott138717:1.0,(Betula_platyphylla_ott731671:1.0,Betula_pendula_ott267719:1.0):1.0):1.0):1.0,(((((Cucumis_sativus_ott1006246:1.0,Cucumis_melo_ott1006256:1.0):1.0,Citrullus_lanatus_ott1006251:1.0):1.0,(Cucurbita_maxima_ott379272:1.0,Cucurbita_pepo_ott379282:1.0,Cucurbita_moschata_ott84409:1.0):1.0):1.0,Luffa_acutangula_ott565719:1.0):1.0,Begonia_plebeja_ott434483:1.0):1.0):1.0,(((((Malus_sieversii_ott321926:1.0,Malus_pumila_ott854961:1.0,Malus_domestica_ott3902985:1.0):1.0,((Pyrus_communis_ott972654:1.0,Pyrus_ussuriensis_ott116277:1.0):1.0,Eriobotrya_japonica_ott207983:1.0):1.0):1.0,(Prunus_salicina_ott190311:1.0,Prunus_persica_ott259054:1.0,Prunus_mume_ott426562:1.0,Prunus_kansuensis_ott1020749:1.0,Prunus_armeniaca_ott217632:1.0,Prunus_dulcis_ott731568:1.0,Prunus_avium_ott162547:1.0):1.0):1.0,((Rubus_mesogaeus_ott478198:1.0,Rubus_parvifolius_ott1063551:1.0,Rubus_idaeus_ott156929:1.0,Rubus_occidentalis_ott670811:1.0):1.0,(Fragaria_iinumae_ott555467:1.0,Fragaria_vesca_ott852873:1.0):1.0):1.0):1.0,((Ziziphus_jujuba_ott73483:1.0,Ziziphus_mauritiana_ott556043:1.0):1.0,(Boehmeria_nivea_ott594991:1.0,Humulus_lupulus_ott84020:1.0):1.0):1.0):1.0):1.0,((((((Cicer_arietinum_ott612429:1.0,((((Trifolium_semipilosum_ott592389:1.0,Trifolium_repens_ott116218:1.0):1.0,(Trifolium_pratense_ott839027:1.0,Trifolium_subterraneum_ott539553:1.0):1.0):1.0,((Lens_culinaris_ott156245:1.0,Vicia_faba_ott539544:1.0):1.0,Pisum_sativum_ott359905:1.0):1.0):1.0,(Medicago_truncatula_ott1060499:1.0,Medicago_sativa_ott1086789:1.0):1.0):1.0):1.0,(Lotus_japonicus_ott1081728:1.0,Lotus_corniculatus_ott183572:1.0):1.0):1.0,((((Phaseolus_lunatus_ott989229:1.0,Phaseolus_vulgaris_ott825707:1.0):1.0,Vigna_angularis_ott1065959:1.0,Vigna_mungo_ott1065954:1.0,(Vigna_radiata_ott806245:1.0,(Vigna_unguiculata_ott1065941:1.0,Vigna_vexillata_ott581960:1.0):1.0):1.0):1.0,Glycine_max_ott681762:1.0):1.0,Cajanus_cajan_ott612448:1.0):1.0):1.0,(Arachis_duranensis_ott607569:1.0,Arachis_hypogaea_ott39541:1.0):1.0):1.0,(Lupinus_albus_ott1030424:1.0,Lupinus_angustifolius_ott1030433:1.0):1.0):1.0,Acacia_mangium_ott444202:1.0):1.0):1.0,((((Ricinus_communis_ott339346:1.0,(Manihot_esculenta_ott339369:1.0,Hevea_brasiliensis_ott339361:1.0):1.0):1.0,Jatropha_curcas_ott916001:1.0):1.0,Linum_usitatissimum_ott1000262:1.0):1.0,(Populus_tremula_ott839584:1.0,Populus_alba_ott1030862:1.0,Populus_adenopoda_ott5763644:1.0,Populus_nigra_ott8848:1.0,Populus_deltoides_ott8867:1.0):1.0):1.0):1.0,((((Theobroma_cacao_ott388185:1.0,(((Gossypium_barbadense_ott854476:1.0,(Gossypium_tomentosum_ott733231:1.0,(Gossypium_darwinii_ott733233:1.0,Gossypium_hirsutum_ott854480:1.0):1.0):1.0):1.0,Gossypium_raimondii_ott79347:1.0):1.0,Hibiscus_cannabinus_ott393745:1.0):1.0,(Corchorus_capsularis_ott679189:1.0,Corchorus_olitorius_ott578269:1.0):1.0):1.0,((((Brassica_napus_ott309234:1.0,Brassica_carinata_ott749459:1.0,Brassica_rapa_ott833632:1.0,Brassica_oleracea_ott833642:1.0,Brassica_juncea_ott309279:1.0):1.0,Sinapis_alba_ott359058:1.0,Raphanus_sativus_ott359073:1.0):1.0,(Barbarea_vulgaris_ott35910:1.0,((Camelina_sativa_ott776348:1.0,Camelina_rumelica_ott965294:1.0):1.0,(Arabidopsis_halleri_ott152273:1.0,Arabidopsis_thaliana_ott309263:1.0):1.0):1.0):1.0):1.0,Carica_papaya_ott429474:1.0):1.0):1.0,((Mangifera_indica_ott807634:1.0,Mangifera_sylvatica_ott847341:1.0,Mangifera_foetida_ott422407:1.0):1.0,(Citrus_sinensis_ott3942433:1.0,Citrus_clementina_ott236255:1.0,Citrus_aurantium_ott3942423:1.0):1.0):1.0):1.0,((Eucalyptus_urophylla_ott1049231:1.0,(Eucalyptus_camaldulensis_ott505234:1.0,Eucalyptus_grandis_ott40959:1.0):1.0,Eucalyptus_tereticornis_ott173799:1.0):1.0,Punica_granatum_ott646814:1.0):1.0):1.0):1.0,(Vitis_vulpina_ott602495:1.0,Vitis_tiliifolia_ott568892:1.0,Vitis_riparia_ott785481:1.0,Vitis_rotundifolia_ott650748:1.0,Vitis_flexuosa_ott175159:1.0,Vitis_aestivalis_ott329911:1.0,Vitis_amurensis_ott805071:1.0,Vitis_cinerea_ott314458:1.0,Vitis_vinifera_ott756728:1.0):1.0):1.0,(((((Eucommia_ulmoides_ott743836:1.0,(((((((Solanum_melongena_ott494843:1.0,(Solanum_etuberosum_ott661308:1.0,(Solanum_tuberosum_ott494835:1.0,((Solanum_pimpinellifolium_ott797186:1.0,Solanum_lycopersicum_ott378964:1.0):1.0,Solanum_pennellii_ott1069768:1.0):1.0):1.0):1.0):1.0,(Capsicum_baccatum_ott232458:1.0,(Capsicum_annuum_ott473836:1.0,Capsicum_frutescens_ott473831:1.0):1.0):1.0):1.0,(Nicotiana_tabacum_ott222787:1.0,Nicotiana_langsdorffii_ott733968:1.0):1.0):1.0,Petunia_axillaris_ott232467:1.0):1.0,Ipomoea_batatas_ott1071040:1.0):1.0,(Coffea_arabica_ott1001050:1.0,(Catharanthus_roseus_ott524094:1.0,(Gentiana_scabra_ott717875:1.0,Gentiana_manshurica_ott162248:1.0):1.0):1.0):1.0):1.0,((((Salvia_miltiorrhiza_ott847543:1.0,Erythranthe_guttata_ott504496:1.0):1.0,Sesamum_indicum_ott504628:1.0):1.0,Primulina_eburnea_ott5264953:1.0):1.0,Olea_europaea_ott23729:1.0):1.0):1.0):1.0,(((Carthamus_tinctorius_ott1061541:1.0,Cynara_cardunculus_ott991885:1.0):1.0,(Helianthus_annuus_ott515712:1.0,(Lactuca_sativa_ott515700:1.0,Hieracium_mixtum_ott711719:1.0):1.0):1.0):1.0,Daucus_carota_ott372836:1.0):1.0):1.0,((((Vaccinium_angustifolium_ott3900375:1.0,Vaccinium_macrocarpon_ott295602:1.0,Vaccinium_corymbosum_ott567253:1.0):1.0,Gaylussacia_frondosa_ott170524:1.0):1.0,Actinidia_chinensis_ott279981:1.0):1.0,Camellia_sinensis_ott1058509:1.0):1.0):1.0,Cornus_florida_ott148264:1.0):1.0,(((((Silene_vulgaris_ott356125:1.0,Silene_latifolia_ott609504:1.0):1.0,Atocion_armeria_ott121988:1.0):1.0,Dianthus_caryophyllus_ott842200:1.0):1.0,(((Spinacia_oleracea_ott317784:1.0,Chenopodium_quinoa_ott117198:1.0):1.0,Beta_vulgaris_ott273185:1.0):1.0,Amaranthus_hybridus_ott317810:1.0):1.0):1.0,Fagopyrum_esculentum_ott904381:1.0):1.0):1.0):1.0,(Nelumbo_lutea_ott532278:1.0,Nelumbo_nucifera_ott532288:1.0):1.0):1.0,(((((((((Agrostis_capillaris_ott550221:1.0,Agrostis_stolonifera_ott307879:1.0):1.0,Avena_sativa_ott790381:1.0):1.0,(((((Lolium_perenne_ott135774:1.0,Lolium_multiflorum_ott135777:1.0):1.0,Festuca_arundinacea_ott105576:1.0):1.0,Festuca_rubra_ott202297:1.0):1.0,Dactylis_glomerata_ott83469:1.0):1.0,Scolochloa_festucacea_ott212273:1.0,Poa_nemoralis_ott814183:1.0):1.0):1.0,(Elymus_lanceolatus_ott173152:1.0,(Secale_cereale_ott553015:1.0,(Hordeum_vulgare_ott657948:1.0,(Triticum_aestivum_ott31926:1.0,(Aegilops_umbellulata_ott790374:1.0,(Aegilops_tauschii_ott881533:1.0,Aegilops_sharonensis_ott327444:1.0):1.0):1.0):1.0):1.0):1.0):1.0):1.0,((Tribolium_echinatum_ott677520:1.0,(((Pennisetum_schweinfurthii_ott1027230:1.0,Setaria_italica_ott553005:1.0):1.0,Panicum_virgatum_ott205619:1.0):1.0,(Zea_mays_ott605194:1.0,(Sorghum_bicolor_ott552986:1.0,Miscanthus_sinensis_ott764796:1.0):1.0,Eremochloa_ophiuroides_ott843929:1.0):1.0):1.0,((Zoysia_matrella_ott205630:1.0,Zoysia_japonica_ott586007:1.0):1.0,Cynodon_dactylon_ott927435:1.0):1.0):1.0,(Oryza_rufipogon_ott135756:1.0,Oryza_sativa_ott709894:1.0):1.0):1.0):1.0,Ananas_comosus_ott627039:1.0):1.0,(Musa_acuminata_ott207474:1.0,((Cocos_nucifera_ott366250:1.0,(Elaeis_oleifera_ott210313:1.0,Elaeis_guineensis_ott947656:1.0):1.0):1.0,Phoenix_dactylifera_ott789008:1.0):1.0):1.0):1.0,(Allium_cepa_ott781600:1.0,Vanilla_tahitensis_ott1064791:1.0):1.0):1.0,Anthurium_longicaudatum_ott3999674:1.0):1.0):1.0,(Chimonanthus_praecox_ott324777:1.0,Persea_americana_ott913249:1.0):1.0):1.0,(((((((Pinus_taeda_ott1075736:1.0,Pinus_elliottii_ott245809:1.0):1.0,Pinus_radiata_ott568644:1.0):1.0,((Pinus_thunbergii_ott1075728:1.0,Pinus_massoniana_ott714296:1.0):1.0,Pinus_pinaster_ott837883:1.0):1.0):1.0,(Pinus_balfouriana_ott1044480:1.0,(Pinus_lambertiana_ott568626:1.0,Pinus_koraiensis_ott830806:1.0):1.0):1.0):1.0,(Picea_glauca_ott771681:1.0,Picea_abies_ott517943:1.0):1.0):1.0,Larix_kaempferi_ott154040:1.0):1.0,Cryptomeria_japonica_ott620749:1.0):1.0):1.0,Ceratopteris_cornuta_ott609865:1.0):1.0,Physcomitrella_patens_ott821359:1.0):1.0,Chlamydomonas_reinhardtii_ott33153:1.0):1.0,(((Plasmodium_chabaudi_ott724404:1.0,Plasmodium_falciparum_ott201128:1.0):1.0,(Eimeria_tenella_ott775246:1.0,Eimeria_maxima_ott775254:1.0):1.0):1.0,(Phytophthora_infestans_ott775725:1.0,((Ectocarpus_siliculosus_ott878345:1.0,Undaria_pinnatifida_ott616561:1.0):1.0,Saccharina_japonica_ott246789:1.0):1.0):1.0):1.0):1.0,Trypanosoma_brucei_ott494245:1.0):1.0,(((((((((((((((((((Poecilia_reticulata_ott312452:1.0,Phalloceros_caudimaculatus_ott808637:1.0,Xiphophorus_maculatus_ott416852:1.0):1.0,(Lucania_parva_ott839518:1.0,Lucania_goodei_ott84261:1.0):1.0):1.0,(Nothobranchius_furzeri_ott513643:1.0,Kryptolebias_marmoratus_ott229709:1.0):1.0):1.0,(((Haplochromis_chilotes_ott138490:1.0,Haplochromis_sauvagei_ott685068:1.0,Astatotilapia_ott710024:1.0):1.0,Maylandia_zebra_ott677719:1.0):1.0,(Oreochromis_mossambicus_ott288069:1.0,Oreochromis_niloticus_ott288063:1.0):1.0):1.0):1.0,((((Hippoglossus_hippoglossus_ott408328:1.0,Paralichthys_olivaceus_ott883392:1.0):1.0,Scophthalmus_maximus_ott778695:1.0):1.0,Cynoglossus_semilaevis_ott906506:1.0):1.0,Seriola_quinqueradiata_ott186469:1.0):1.0):1.0,((((Gasterosteus_aculeatus_ott401066:1.0,Anoplopoma_fimbria_ott441856:1.0):1.0,Epinephelus_aeneus_ott306171:1.0):1.0,Lepomis_macrochirus_ott836783:1.0):1.0,(Takifugu_rubripes_ott65341:1.0,Sparus_aurata_ott760723:1.0):1.0):1.0):1.0,Thunnus_orientalis_ott833202:1.0):1.0,((Sciaenops_ocellatus_ott433079:1.0,Larimichthys_crocea_ott679823:1.0):1.0,Dicentrarchus_labrax_ott3549:1.0):1.0):1.0,Gadus_morhua_ott114170:1.0):1.0,((((Oncorhynchus_kisutch_ott739917:1.0,Oncorhynchus_mykiss_ott165368:1.0,Oncorhynchus_tshawytscha_ott730762:1.0,Oncorhynchus_nerka_ott165375:1.0):1.0,(Salmo_trutta_ott688332:1.0,Salmo_salar_ott688328:1.0):1.0):1.0,Coregonus_clupeaformis_ott629345:1.0):1.0,Esox_lucius_ott739941:1.0):1.0):1.0,(((Danio_rerio_ott1005914:1.0,((Carassius_auratus_ott1005907:1.0,Cyprinus_carpio_ott429083:1.0):1.0,((Hypophthalmichthys_nobilis_ott429101:1.0,Hypophthalmichthys_molitrix_ott35786:1.0):1.0,Ctenopharyngodon_idella_ott1005936:1.0):1.0):1.0):1.0,Labeo_rohita_ott160616:1.0,Misgurnus_anguillicaudatus_ott312382:1.0):1.0,Ictalurus_punctatus_ott701523:1.0):1.0):1.0,Scleropages_formosus_ott335717:1.0):1.0,Anguilla_japonica_ott854198:1.0):1.0,(((((((Gallus_gallus_ott153563:1.0,Meleagris_gallopavo_ott446482:1.0):1.0,Coturnix_japonica_ott803622:1.0):1.0,Anas_platyrhynchos_ott765167:1.0):1.0,(((Taeniopygia_guttata_ott708327:1.0,Melospiza_melodia_ott265548:1.0):1.0,Ficedula_albicollis_ott107840:1.0):1.0,(Parus_major_ott515143:1.0,Cyanistes_caeruleus_ott746120:1.0):1.0):1.0):1.0,Crocodylus_porosus_ott35872:1.0):1.0,((((Canis_lupus_ott247341:1.0,Felis_silvestris_ott563163:1.0):1.0,((((Bison_bison_ott907693:1.0,Bos_taurus_ott490099:1.0):1.0,(Capra_hircus_ott19017:1.0,(Ovis_canadensis_ott123206:1.0,Ovis_aries_ott70819:1.0):1.0):1.0):1.0,Sus_scrofa_ott730013:1.0):1.0,Equus_caballus_ott1068218:1.0):1.0):1.0,((Oryctolagus_cuniculus_ott864596:1.0,((Peromyscus_maniculatus_ott377525:1.0,Microtus_ochrogaster_ott927240:1.0):1.0,Rattus_norvegicus_ott271555:1.0):1.0):1.0,(Macaca_mulatta_ott689650:1.0,Papio_hamadryas_ott115463:1.0):1.0):1.0):1.0,(Macropus_eugenii_ott539171:1.0,Monodelphis_domestica_ott122362:1.0):1.0):1.0):1.0,((Xenopus_tropicalis_ott940184:1.0,(Hyla_arborea_ott677266:1.0,Rana_temporaria_ott14718:1.0):1.0):1.0,Ambystoma_tigrinum_ott1092552:1.0):1.0):1.0):1.0,(Ciona_savignyi_ott677382:1.0,Ciona_intestinalis_ott744224:1.0):1.0):1.0,Apostichopus_japonicus_ott721060:1.0):1.0,(((((((((((Clunio_marinus_ott192116:1.0,((Culex_pipiens_ott218684:1.0,(Aedes_albopictus_ott793181:1.0,Aedes_aegypti_ott269666:1.0):1.0):1.0,Anopheles_funestus_ott286257:1.0):1.0):1.0,Drosophila_serrata_ott86632:1.0):1.0,((Papilio_glaucus_ott947948:1.0,(Mycalesis_anynana_ott3108421:1.0,Heliconius_melpomene_ott896444:1.0):1.0):1.0,(Bombyx_mori_ott440274:1.0,Biston_betularia_ott968114:1.0):1.0):1.0):1.0,(Rhyzopertha_dominica_ott633644:1.0,(Leptinotarsa_decemlineata_ott185597:1.0,Tribolium_castaneum_ott148904:1.0):1.0):1.0):1.0,(((Pogonomyrmex_rugosus_ott1042743:1.0,Acromyrmex_echinatior_ott735589:1.0):1.0,(Bombus_terrestris_ott161197:1.0,(Apis_mellifera_ott461645:1.0,Apis_cerana_ott625771:1.0):1.0):1.0,Vespula_vulgaris_ott52839:1.0):1.0,((Nasonia_giraulti_ott729592:1.0,Trichogramma_brassicae_ott137951:1.0):1.0,Bracon_brevicornis_ott3293364:1.0):1.0):1.0):1.0,(Nilaparvata_lugens_ott876508:1.0,Acyrthosiphon_pisum_ott814484:1.0):1.0):1.0,(((Daphnia_magna_ott668392:1.0,Daphnia_pulex_ott59086:1.0):1.0,Artemia_franciscana_ott59094:1.0):1.0,Tigriopus_californicus_ott461524:1.0):1.0):1.0,((Eriocheir_sinensis_ott566723:1.0,(Portunus_trituberculatus_ott718120:1.0,Scylla_paramamosain_ott1084541:1.0):1.0):1.0,(Penaeus_chinensis_ott475468:1.0,(Penaeus_monodon_ott212713:1.0,Penaeus_vannamei_ott169168:1.0):1.0,Penaeus_japonicus_ott5787510:1.0):1.0):1.0):1.0,(Odontacarus_maniculatus_ott5116122:1.0,(Rhipicephalus_bursa_ott470255:1.0,Ixodes_scapularis_ott621065:1.0):1.0):1.0):1.0,(Pristionchus_pacificus_ott197875:1.0,(Strongyloides_ratti_ott1040287:1.0,(Meloidogyne_hapla_ott1043271:1.0,(Globodera_rostochiensis_ott232963:1.0,Heterodera_glycines_ott332065:1.0):1.0):1.0):1.0):1.0):1.0,((((((Ostrea_edulis_ott1033104:1.0,(Crassostrea_gigas_ott987409:1.0,Crassostrea_virginica_ott365708:1.0):1.0):1.0,(Notochlamys_hexactes_ott100122:1.0,Mizuhopecten_yessoensis_ott449027:1.0,Argopecten_irradians_ott887220:1.0):1.0):1.0,Ruditapes_philippinarum_ott913666:1.0):1.0,Hyriopsis_cumingii_ott351029:1.0):1.0,(Lates_calcarifer_ott6362446:1.0,(Haliotis_midae_ott780532:1.0,Haliotis_diversicolor_ott780542:1.0):1.0):1.0):1.0,Schistosoma_mansoni_ott191483:1.0):1.0):1.0):1.0,(Acropora_millepora_ott718262:1.0,(Mizuhopecten_yessoensis_ott6370603:1.0,Notochlamys_hexactes_ott6370625:1.0,Argopecten_irradians_ott6370122:1.0):1.0):1.0):1.0,(((((Coprinus_cinereus_ott5304351:1.0,Agaricus_bisporus_ott564405:1.0):1.0,Coprinopsis_cinerea_ott737441:1.0):1.0,Cryptococcus_neoformans_ott48333:1.0):1.0,Melampsora_lini_ott809207:1.0):1.0,('Fusarium_oxysporum_f.sp._conglutinans_ott5481360':1.0,((Pseudocercospora_eucalypticola_ott4073293:1.0,Zymoseptoria_tritici_ott906425:1.0,(Mycosphaerella_rabiei_ott1084628:1.0,Mycosphaerella_graminicola_ott5319573:1.0):1.0):1.0,(Phaeosphaeria_nodorum_ott5346507:1.0,Parastagonospora_nodorum_ott562295:1.0,Didymella_rabiei_ott5712886:1.0):1.0):1.0,((Fusarium_circinatum_FSP_34_ott75556:1.0,Fusarium_graminearum_CS3005_ott5726284:1.0):1.0,Aspergillus_nidulans_ott117339:1.0):1.0,Fusarium_verticillioides_7600_ott966934:1.0,Magnaporthe_grisea_ott258235:1.0):1.0):1.0):1.0):1.0,((Cucumis_sativus_ott5893675:1.0,(Panicum_virgatum_ott5256340:1.0,Oncorhynchus_mykiss_ott5256670:1.0):1.0):1.0,((Acropora_millepora_ott5908120:1.0,(Gadus_morhua_ott5905500:1.0,Capra_hircus_ott5251869:1.0):1.0):1.0,((Apis_mellifera_ott5900566:1.0,Bombus_terrestris_ott5901391:1.0):1.0,Sesamum_indicum_ott5901047:1.0):1.0):1.0):1.0);
